# Supplementary material for: Electrochemical Sensing of Cadmium and Lead Ions in Water by MOF-5/PANI Composites
Source: Polymers (Basel). 2024 Mar 2;16(5):683. doi: 10.3390/polym16050683 (PMC10935052; doi:10.3390/polym16050683)
Supplement: Supplementary file 1 [file polymers-16-00683-s001.zip]

Archive with 1 entries (1 files):
- polymers-2881598-supplementary.pdf
